# Supplementary material for: Effects of N and P additions on twig traits of wild apple (Malus sieversii) saplings
Source: BMC Plant Biol. 2023 May 16;23:257. doi: 10.1186/s12870-023-04245-4 (PMC10186701; doi:10.1186/s12870-023-04245-4)
Supplement: Supplementary file 2 — Supplementary Material 2 [file 12870_2023_4245_MOESM2_ESM.xlsx]

## Sheet: effect figure
Leaf
	N			P			N20Px			NxP4			P effect with N addition			N effect with P addition
	mean	±SD	significance	mean	±SD	significance	mean	±SD	significance	mean	±SD	significance	mean	±SD	significance	mean	±SD	significance
	-7.8961	6.5665	*	-2.3787	5.1269		-5.4488	5.60475		-6.2144	3.68765	*	-3.1448	5.74135		4.1847	4.0965	*
SLA	-2.6635	4.9363		-9.9814	7.05515	*	-6.5476	11.1345					3.8146	12.3691		3.8146	12.3691
	-3.5664	4.4686		-0.6355	4.18265		-1.5983	5.84645		-5.9588	6.72725		-0.969	5.8838		4.4687	7.4732
	12.1452	13.3135		27.1034	18.2739	*	23.2344	25.0318		8.5831	21.1711		-3.044	19.6941		0.1234	19.5217
LA	-9.4351	19.8248		8.4492	25.2197		33.8182	23.1594	*				23.3925	21.3551	*	23.3925	21.3551	*
	1.8314	14.9258		12.9167	17.8771		-16.0651	8.86375	*	20.079	30.0003		-25.6666	7.8498	*	10.7237	27.663
	8.8533	16.4037		15.1026	25.6937		43.3227	44.0067		0.3337	23.2941		24.5173	38.2326		1.2299	23.5023
TLA	2.6581	24.3402		-0.8853	22.8143		26.7211	26.1638	*				27.8529	26.3975	*	27.8529	26.3975	*
	10.8432	18.126		14.8618	24.2264		-9.738	13.5678		3.6299	23.1482		-21.4169	11.8123	*	4.5555	23.3549
	17.3642	15.3676	*	27.6929	18.9494	*	28.2682	29.2627		14.0537	24.2575		0.4505	22.9165		-2.2077	20.799
SLM	-9.047	20.9947		16.6284	25.4183		43.1834	30.4749	*				22.7689	26.13		22.7689	26.13
	4.1257	16.991		10.0541	18.1225		-15.9436	10.4407	*	26.6161	34.3025		-23.6226	9.48685	*	8.5637	29.4118
	25.353	18.4838	*	38.8263	23.9463	*	47.2801	38.5023	*	25.0352	29.1512		6.0895	27.7342		5.177	24.5213
SPM	-5.2125	23.5494		18.8808	26.8862		61.3668	41.1088	*				35.7384	34.5799	*	35.7384	34.5799	*
	14.7068	19.6428		20.3472	22.7228		-5.4258	11.9748		52.6995	41.363	*	-21.4155	9.9502	*	28.4476	34.7936
	16.766	15.2047	*	26.8592	18.7639	*	26.8444	28.7262		13.2313	24.0891		-0.0116	22.6441		-2.7722	20.6844
SBM	-9.3341	20.8533		16.4597	25.5358		41.8217	30.4389	*				21.7774	26.1368		21.7774	26.1368
	3.3334	16.8987		9.2833	17.8588		-16.7312	10.4192	*	24.6628	33.8989		-23.8047	9.53415	*	7.0437	29.1078
	-4.536	9.1256		-13.0682	10.996	*	14.3939	21.2491		-8.3153	12.3633		31.5904	24.4433	*	-2.066	13.206
LN	12.5361	17.4797		-6.3811	17.0074		-4.8951	17.1947					1.5873	18.3668		1.5873	18.3668
	6.977	8.26535		0.0789	14.3206		7.2492	14.3315		-5.7089	20.5		7.1646	14.3201		0.7181	21.8972
	18.7636	17.7532	*	16.4641	26.136		48.39	44.2188	*	6.226	26.4255		27.4127	37.9678		-2.6454	24.2187
TLM	4.2067	27.048		9.1124	28.181		35.4985	31.4067	*				24.1825	28.7839		24.1825	28.7839
	14.8281	20.9875		14.5514	26.7238		-8.1628	15.4035		10.8138	27.8258		-19.8289	13.4467	*	1.5593	25.502
	26.4076	20.5896	*	25.6439	28.1301		69.2216	52.0159	*	14.8315	28.2969		34.6835	41.3995		1.6228	25.042
TPM	7.4741	26.6049		12.9978	33.6054		53.8756	42.4436	*				36.1757	37.5615		36.1757	37.5615
	26.086	23.5364	*	26.0369	33.3685		4.3219	19.6408		34.8095	35.5463		-17.2291	15.5834	*	19.3028	31.4575
	18.1915	17.6142	*	15.777	26.0868		46.8308	43.7816	*	5.5819	26.4115		26.8221	37.8154		-2.9771	24.2705
TBM	3.9622	27.1551		8.8216	27.9614		34.123	30.9592	*				23.2504	28.4495		23.2504	28.4495
	13.9854	20.9012		13.6918	26.29		-9.0973	15.1699		9.0178	27.388		-20.0446	13.343	*	0.1803	25.1679
Stem
	N			P			N20Px			NxP4			P effect with N addition			N effect with P addition
	-0.7848	12.6358		-5.1001	15.7038		-13.6583	17.4672		-6.0477	18.2498		-9.0181	18.406		7.7514	20.9303
LAMR	-19.4986	11.7774	*	-12.8064	16.5741		-18.414	15.8626	*	-			-6.4312	18.1924		-6.4312	18.1924
	-8.0847	8.86305		-7.5793	13.6652		-19.7953	9.4785	*	-9.8643	16.1473		-13.2178	10.2558	*	3.3742	18.519
	-5.6644	12.7218		-6.1334	16.6794		-18.5803	14.3022	*	-11.0419	17.3405		-13.2603	15.2367		11.2411	21.684
LAR	-21.6681	10.162	*	-20.0312	17.9855	*	-23.0976	18.1969	*	-			-3.8345	22.7551		-3.8345	22.7551
	-10.4681	9.621		-5.1704	17.0538		-19.4194	11.3532	*	-13.6728	17.286		-15.0258	11.9723	*	7.9511	21.6161
	-23.5778	10.8272	*	-27.5824	17.152	*	-29.2871	15.8392	*	-10.6466	23.3908		-2.3541	21.8719		20.2713	31.4845
LI	-3.3357	13.7791		-25.7068	15.658	*	-41.635	11.9025	*	-			-21.4397	16.021	*	-21.4397	16.021	*
	-9.9378	12.7856		-16.6611	14.9933	*	-2.0065	11.4825		-12.8923	37.0142		17.5844	13.7781		17.2485	49.8218
	18.1915	17.6142	*	20.0497	26.3968		57.9157	47.5177	*	11.304	28.5983		31.542	39.5817		-3.2401	24.8613
TM	3.9622	27.1551		15.0311	28.3603		48.9659	36.2001	*				29.5005	31.4698		29.5005	31.4698
	16.5287	20.2547		20.5822	29.7037		-0.1516	16.8988		17.0632	31.5589		-17.1948	14.0144	*	1.7666	27.4352
	17.4756	20.6502		26.62	31.3407		75.3704	59.5633	*	20.6089	35.4386		38.5014	47.041		-4.1843	28.1536
SM	24.0476	32.8349		25.876	34.0836		73.6434	54.6006	*				37.948	43.3765		37.948	43.3765
	19.6449	21.1927		31.6329	36.9113		14.528	22.8595		28.5145	45.431		-12.9944	17.3661		2.0962	36.0919
	7.3702	6.16555	*	13.3396	11.1159	*	19.6168	12.905	*	12.9427	11.4283	*	5.5384	11.3861		-2.3908	9.87675
BD	5.3924	9.544		15.709	13.7838	*	27.4682	18.1577	*				10.1627	15.6926		10.1627	15.6926
	15.9596	7.3254	*	14.8744	10.9344	*	4.9336	6.73255		17.1323	13.0397	*	-8.6536	5.8608	*	1.23	11.2695
	20.8604	14.1811	*	22.4038	17.0283	*	57.5742	24.8496	*	17.4934	24.5331		28.7331	20.3013	*	-6.7167	19.4779
L	43.35	17.4491	*	25.9532	25.0307	*	47.1521	26.1446	*				16.8308	20.7574		16.8308	20.7574
	27.1169	10.0475	*	30.5526	19.6043	*	28.6817	15.5746	*	22.3767	24.225		-1.4331	11.9298		-2.8396	19.2334

## Sheet: membership function
membership function
N	0.40528	0.33453	0.47287	0.4591
P	0.42085	0.43546	0.50143	0.39582
N20Px	0.38334	0.353	0.35335	0.39724
NxP4	0.52976	0.44975	0.45302	0.4295

## Sheet: supplement
Stems	CK	±SE	significance	L	±SE	significance	M	±SE	significance	H	±SE	significance
L(cm)
N	16.4994	2.00674	b	20.9735	0.81174	ab	23.6519	1.38018	a	19.9413	1.15677	ab
P	16.4994	2.00674	a	21.5404	1.56362	a	20.7815	1.89549	a	20.2678	1.29294	a
N20Px	16.4994	2.00674	b	21.2317	1.2545	ab	24.2792	1.97984	a	25.9988	1.93407	a
NxP4	16.4994	2.00674	b	20.1914	1.85015	ab	24.2792	1.97984	a	19.3857	1.9405	ab
BD(mm)
N	2.90118	0.17765	b	3.36419	0.10406	a	3.05762	0.13274	ab	3.115	0.08843	ab
P	2.90118	0.17765	a	3.33271	0.15335	a	3.35692	0.18354	a	3.28413	0.14823	a
N20Px	2.9012	0.17765	b	3.0443	0.09535	b	3.6981	0.24178	a	3.4703	0.17661	ab
NxP4	2.9012	0.17765	b	3.3982	0.17511	ab	3.6981	0.24178	a	3.2767	0.15895	ab
SM(g)
N	0.69947	0.13183	a	0.83688	0.07258	a	0.86768	0.1101	a	0.82171	0.07141	a
P	0.69947	0.13183	a	0.92073	0.12481	a	0.88047	0.10942	a	0.88285	0.10077	a
N20Px	0.6995	0.13183	b	0.8011	0.07806	b	1.2146	0.17529	a	1.2267	0.19653	a
NxP4	0.6995	0.13183	b	0.8989	0.14709	ab	1.2146	0.17529	a	0.8436	0.11883	ab
Leaves
LA(mm2)
N	6.80483	0.70907	a	6.92945	0.49732	a	6.16278	0.64672	a	7.82696	0.41336	a
P	6.80483	0.70907	a	7.68379	0.58806	a	7.37978	0.78766	a	8.64577	0.57137	a
N20Px	6.8048	0.70907	bc	5.7116	0.29446	c	9.1061	0.72331	a	8.3859	0.80351	ab
NxP4	6.8048	0.70907	a	8.1712	0.94496	a	9.1061	0.72331	a	7.3889	0.69064	a
SPM(g)
N	0.59	0.074	a	0.68	0.057	a	0.56	0.067	a	0.76	0.052	a
P	0.59	0.074	b	0.71	0.065	ab	0.7	0.073	ab	0.82	0.068	a
N20Px	0.59	0.074	b	0.56	0.035	b	0.96	0.112	a	0.87	0.108	a
NxP4	0.59	0.074	b	0.9	0.113	ab	0.96	0.112	a	0.74	0.083	ab
SLA(mm2 g-1)
N	8.32063	0.2823	a	8.02389	0.18206	a	8.09901	0.1969	a	7.86013	0.19016	a
P	8.32063	0.2823	a	8.26776	0.16824	a	7.49011	0.26943	a	8.06987	0.203	a
N20Px	8.3206	0.2823	a	8.1876	0.23748	a	7.7758	0.42521	a	7.8673	0.21999	a
NxP4	8.3206	0.2823	a	7.8248	0.2591	a	7.7758	0.42521	a	7.8036	0.14709	a
TLM(g)
N	1.2817	0.26898	a	1.4718	0.13172	a	1.3356	0.16619	a	1.5222	0.1125	a
P	1.2817	0.26898	a	1.4682	0.16558	a	1.3985	0.16578	a	1.498	0.15401	a
N20Px	1.2817	0.26898	a	1.1771	0.09638	b	1.7367	0.18475	ab	1.9019	0.26735	a
NxP4	1.2817	0.26898	a	1.4203	0.16509	a	1.7367	0.18475	a	1.3615	0.16237	a
TLA(mm2)
N	10.3307	1.86427	a	11.4509	0.9169	a	10.6053	1.20545	a	11.5337	0.80706	a
P	10.3307	1.86427	a	11.8661	1.20985	a	10.2393	1.08173	a	11.8584	1.22005	a
N20Px	10.331	1.86427	b	9.3247	0.68426	b	13.091	1.24054	ab	14.806	2.14453	a
NxP4	10.331	1.86427	a	10.706	1.10693	a	13.091	1.24054	a	10.365	1.15364	a
TPM(g)
N	0.08925	0.01855	a	0.11254	0.01029	a	0.09592	0.01138	a	0.11282	0.00909	a
P	0.08925	0.01855	a	0.11249	0.0144	a	0.10085	0.01377	a	0.11194	0.01154	a
N20Px	0.0893	0.01855	b	0.0931	0.00856	b	0.1373	0.01739	ab	0.151	0.0219	a
NxP4	0.0893	0.01855	a	0.1203	0.01469	a	0.1373	0.01739	a	0.1025	0.01211	a
